# Supplementary material for: Global burden of osteoarthritis in adults aged 30 to 44 years, 1990 to 2019: results from the Global Burden of Disease Study 2019
Source: BMC Musculoskelet Disord. 2024 Apr 19;25:303. doi: 10.1186/s12891-024-07442-w (PMC11027234; doi:10.1186/s12891-024-07442-w)
Supplement: Supplementary file 1 — Supplementary Material 1 [file 12891_2024_7442_MOESM1_ESM.csv]

Table S1��Results for Incidence of all regions
	location	Number in 1990	ASIR in 1990	Number in 2019	ASIR in 2019
1	Andean Latin America	26406	429.88	63989	484.09
2	Australasia	27682	580.26	39052	649.49
3	Caribbean	25622	408.17	41609	436.59
4	Central Asia	38539	368.49	75881	384.99
5	Central Europe	93146	333.83	98394	356.91
6	Central Latin America	116659	443.28	258990	487.48
7	Central Sub-Saharan Africa	30108	413.24	85362	425.23
8	East Asia	1250883	503.38	1809673	534.57
9	Eastern Europe	306616	631.56	302108	601.02
10	Eastern Sub-Saharan Africa	98767	400.2	265338	418.34
11	Global	4680927	471.86	7794008	478.97
12	High-income Asia Pacific	234603	557.17	257002	626.58
13	High-income North America	538595	808.16	572402	792.84
14	High-middle SDI	1124548	470.52	1665244	485.35
15	High SDI	1158833	608.76	1373483	625.67
16	Low-middle SDI	757745	420.48	1584243	449.69
17	Low SDI	299784	402.42	751131	423.15
18	Middle SDI	1338075	436.03	2416109	452.72
19	North Africa and Middle East	191964	368.36	575223	410.46
20	Oceania	4092	395.5	10580	421.95
21	South Asia	752355	408.08	1660402	445.72
22	Southeast Asia	236409	303.03	513629	332.62
23	Southern Latin America	54481	567.27	91156	624.6
24	Southern Sub-Saharan Africa	39567	480.86	83352	504.43
25	Tropical Latin America	104820	380.36	221475	417.22
26	Western Europe	395353	469.87	459304	507.79
27	Western Sub-Saharan Africa	114260	426.21	309086	449.16
