# Supplementary material for: Global burden of osteoarthritis in adults aged 30 to 44 years, 1990 to 2019: results from the Global Burden of Disease Study 2019
Source: BMC Musculoskelet Disord. 2024 Apr 19;25:303. doi: 10.1186/s12891-024-07442-w (PMC11027234; doi:10.1186/s12891-024-07442-w)
Supplement: Supplementary file 2 — Supplementary Material 2 [file 12891_2024_7442_MOESM2_ESM.csv]

Table S3��Results for YLDs of all regions
	location	Number in 1990	age-standardized YLDs rates in 1990	Number in 2019	age-standardized YLDs rates in 2019
1	Andean Latin America	3696	61.29	9194	69.61
2	Australasia	4002	83.24	5632	93.3
3	Caribbean	3600	57.88	5893	61.88
4	Central Asia	5291	53.38	10895	55.9
5	Central Europe	13343	47.87	14469	51.43
6	Central Latin America	15898	61.61	35832	67.36
7	Central Sub-Saharan Africa	4103	58.31	11899	60.37
8	East Asia	168327	68.87	249023	73.32
9	Eastern Europe	42220	88.39	41617	82.7
10	Eastern Sub-Saharan Africa	13530	56.3	36901	59.13
11	Global	658987	67.29	1116307	68.62
12	High-income Asia Pacific	32923	76.56	36326	86.34
13	High-income North America	81766	123.14	93457	128.44
14	High-middle SDI	156014	66.25	234981	68.18
15	High SDI	172113	89.85	209910	94.59
16	Low-middle SDI	106161	59.89	226337	64.59
17	Low SDI	41762	57.27	105867	60.54
18	Middle SDI	182663	60.63	338672	63.43
19	North Africa and Middle East	26520	51.98	80702	58.07
20	Oceania	559	55.08	1461	58.71
21	South Asia	107438	59.17	241909	65.42
22	Southeast Asia	32367	42.57	72574	46.78
23	Southern Latin America	7906	82.5	13378	91.1
24	Southern Sub-Saharan Africa	5495	68.37	11567	71.19
25	Tropical Latin America	14304	52.66	30815	57.92
26	Western Europe	60047	70.54	70189	76.19
27	Western Sub-Saharan Africa	15650	59.49	42575	62.83
