# Supplementary material for: Global burden of osteoarthritis in adults aged 30 to 44 years, 1990 to 2019: results from the Global Burden of Disease Study 2019
Source: BMC Musculoskelet Disord. 2024 Apr 19;25:303. doi: 10.1186/s12891-024-07442-w (PMC11027234; doi:10.1186/s12891-024-07442-w)
Supplement: Supplementary file 3 — Supplementary Material 3 [file 12891_2024_7442_MOESM3_ESM.csv]

Table S2��Results for Prevalence of all regions
	location	Number in 1990	ASPR in 1990	Number in 2019	ASPR in 2019
1	Andean Latin America	109038	1810.98	270972	2051.65
2	Australasia	118701	2468.71	166740	2761.85
3	Caribbean	106225	1709.36	174296	1830.76
4	Central Asia	155170	1573.7	320889	1648.73
5	Central Europe	395124	1416.84	427748	1516.55
6	Central Latin America	468302	1818.67	1058660	1989.78
7	Central Sub-Saharan Africa	122645	1748.25	353362	1795.89
8	East Asia	4934288	2019.86	7274368	2142.99
9	Eastern Europe	1248363	2614.14	1227011	2437.91
10	Eastern Sub-Saharan Africa	402138	1677.87	1094316	1756.27
11	Global	19473831	1989.9	32971701	2027.07
12	High-income Asia Pacific	968725	2250.05	1064780	2527.31
13	High-income North America	2422531	3648.22	2774934	3813.94
14	High-middle SDI	4597927	1953.86	6914889	2006.33
15	High SDI	5090809	2657.31	6210839	2797.93
16	Low-middle SDI	3157368	1783.4	6712652	1916.54
17	Low SDI	1244810	1710.23	3143332	1799.99
18	Middle SDI	5374824	1786.24	9974057	1868.33
19	North Africa and Middle East	782018	1537.08	2386645	1718.2
20	Oceania	16555	1633.32	43262	1740.2
21	South Asia	3213062	1771.72	7207312	1950.15
22	Southeast Asia	946746	1250.07	2128153	1371.04
23	Southern Latin America	233329	2435.16	394558	2686.47
24	Southern Sub-Saharan Africa	163072	2032.65	346351	2133.86
25	Tropical Latin America	424689	1566.33	915140	1719.22
26	Western Europe	1779493	2089.64	2082787	2259.33
27	Western Sub-Saharan Africa	463617	1765.74	1259416	1861.5
