# Supplementary material for: Global burden of osteoarthritis in adults aged 30 to 44 years, 1990 to 2019: results from the Global Burden of Disease Study 2019
Source: BMC Musculoskelet Disord. 2024 Apr 19;25:303. doi: 10.1186/s12891-024-07442-w (PMC11027234; doi:10.1186/s12891-024-07442-w)
Supplement: Supplementary file 4 — Supplementary Material 4 [file 12891_2024_7442_MOESM4_ESM.csv]

Table S4��Results for 204 countries
	location	Incidencer in 2019	ASIR in 2019	Prevalence in 2019	ASPR in 2019	YLDs in 2019	Age-standardized YLDs rates in 2019
1	Afghanistan	17765	366.14	72901	1532.07	2432	50.93
2	Albania	1739	348.61	7439	1487.63	253	50.53
3	Algeria	40129	408.2	166498	1714.92	5648	58.13
4	American Samoa	50	504.74	211	2082.36	7	70.2
5	Andorra	143	645.72	680	2936.93	23	99.69
6	Angola	19344	432.5	80677	1825.81	2716	61.39
7	Antigua and Barbuda	93	444.29	396	1862.97	13	63.08
8	Argentina	62202	622.2	269613	2676.15	9141	90.75
9	Armenia	2604	385.76	10980	1649.93	373	56.01
10	Australia	33831	655	144885	2798.6	4897	94.6
11	Austria	11411	620.39	52385	2814.81	1775	95.41
12	Azerbaijan	9337	400.94	39102	1711.54	1328	58.02
13	Bahamas	403	457.54	1711	1916.81	58	64.72
14	Bahrain	2442	412.68	10438	1742.31	353	59.17
15	Bangladesh	150305	453.29	663734	2015.92	22383	67.94
16	Barbados	288	457.93	1228	1922.13	41	65.01
17	Belarus	10012	454.86	42968	1949.12	1455	66.01
18	Belgium	13209	574.08	60871	2604.98	2056	88.01
19	Belize	378	463.95	1577	1948.22	53	65.9
20	Benin	8606	471.03	35400	1973.4	1200	66.81
21	Bermuda	68	472.83	294	1986.24	10	67.59
22	Bhutan	803	481.58	3490	2150.35	118	72.4
23	Bolivia (Plurinational State of)	10757	460.62	45110	1943.17	1528	65.78
24	Bosnia and Herzegovina	2598	349.47	11403	1491.41	385	50.48
25	Botswana	2859	524.93	12116	2270.08	405	75.77
26	Brazil	215388	416.81	890003	1716.75	29963	57.83
27	Brunei Darussalam	775	661.14	3171	2721.67	108	93.07
28	Bulgaria	5819	360.29	25499	1536.62	862	52.07
29	Burkina Faso	15249	455.18	62660	1906.48	2126	64.6
30	Burundi	7295	409.15	29923	1730.24	1007	58.07
31	Cabo Verde	542	467.54	2203	1959.81	75	66.39
32	Cambodia	10711	330.04	43118	1368.05	1479	46.78
33	Cameroon	22465	483.45	91777	2028.28	3099	68.34
34	Canada	43644	586.66	209616	2776.27	7100	94.06
35	Central African Republic	3505	416.46	14627	1758.26	491	59
36	Chad	8852	437.29	36345	1830.53	1229	61.78
37	Chile	24380	630.2	104969	2711.05	3560	91.93
38	China	1743480	533.88	6998075	2138.09	239563	73.15
39	Colombia	44087	440.55	183982	1844.09	6230	62.44
40	Comoros	593	430.21	2500	1820.49	85	61.79
41	Congo	4712	446.34	19865	1889.03	667	63.45
42	Cook Islands	17	511.16	73	2108.76	2	71.37
43	Costa Rica	4712	453.2	19564	1895.99	663	64.21
44	Coted'Ivoire	21292	458.41	87192	1920.4	2949	64.86
45	Croatia	3311	359.63	14395	1537.94	487	52.17
46	Cuba	9765	442.33	41627	1858.59	1409	62.91
47	Cyprus	2025	588.8	9114	2662.59	308	90.13
48	Czechia	9731	363.65	43242	1553.03	1460	52.62
49	Democratic People's Republic of Korea	30050	513.15	124068	2108.48	4244	72.16
50	Democratic Republic of the Congo	55288	419.93	227793	1773.09	7675	59.62
51	Denmark	6504	582.77	30313	2640.94	1024	89.2
52	Djibouti	1163	437	4851	1846.07	165	62.57
53	Dominica	58	441.89	243	1856.54	8	62.76
54	Dominican Republic	10027	445.03	41931	1867.96	1418	63.15
55	Ecuador	19719	557.96	84042	2386.23	2849	80.89
56	Egypt	82336	414.31	341239	1741.97	11593	59.12
57	El Salvador	5483	451.16	23018	1883.25	778	63.64
58	Equatorial Guinea	960	459.3	3905	1949.35	131	65.27
59	Eritrea	4692	414	19472	1752.57	656	58.94
60	Estonia	1317	460.29	5689	1969.91	193	66.83
61	Eswatini	1108	535.63	4646	2310.81	154	76.64
62	Ethiopia	65361	398.54	266299	1652.45	8999	55.75
63	Fiji	916	471.64	3778	1951.8	128	65.93
64	Finland	5340	484.85	24372	2181.82	819	73.35
65	France	65937	511.79	302798	2309.11	10197	77.81
66	Gabon	1553	470.36	6497	1990.37	218	66.71
67	Gambia	1618	461.08	6610	1929.32	224	65.13
68	Georgia	3172	409.73	13620	1747.81	461	59.15
69	Germany	77458	470.64	350796	2122.02	11799	71.38
70	Ghana	27378	471.41	112511	1971.49	3802	66.53
71	Greece	10169	431.16	47056	1928.78	1586	65.18
72	Greenland	62	591.9	288	2792.49	10	94.13
73	Grenada	87	433.06	367	1817.99	12	61.56
74	Guam	154	495.08	643	2046.94	22	69.41
75	Guatemala	14021	427.74	57433	1785.62	1944	60.35
76	Guinea	8057	451.52	32783	1890.08	1110	63.83
77	Guinea-Bissau	1340	448.74	5418	1879.78	183	63.45
78	Guyana	666	437.95	2828	1837.85	95	61.78
79	Haiti	9789	398.36	39958	1661.47	1350	56
80	Honduras	7662	432.18	31615	1801.64	1072	61.01
81	Hungary	8935	367.37	39897	1565.4	1349	53.15
82	Iceland	501	702.89	2335	3256.53	79	110.81
83	India	1336757	452.09	5785529	1971.26	194017	66.08
84	Indonesia	202050	322.27	835542	1319.57	28438	44.97
85	Iran (Islamic Republic of)	90743	400.21	367196	1648.29	12407	55.63
86	Iraq	31700	405.27	131770	1702.14	4433	57.16
87	Ireland	6246	532.85	28797	2406.2	969	81.04
88	Israel	11255	594.14	51341	2674.62	1742	90.77
89	Italy	60526	468.49	272021	2031.62	9169	68.59
90	Jamaica	2557	443.38	10627	1857.43	360	62.88
91	Japan	151164	570.24	625920	2289.16	21294	78.01
92	Jordan	9949	418.06	41609	1759.48	1409	59.58
93	Kazakhstan	16243	399.95	69348	1715.7	2353	58.15
94	Kenya	35682	415.36	145335	1721.82	4904	58
95	Kiribati	102	451.26	415	1864.69	14	62.82
96	Kuwait	7012	437.38	29417	1842.06	995	62.33
97	Kyrgyzstan	4661	374.58	19624	1603.24	667	54.39
98	Lao People's Democratic Republic	4791	339.18	19477	1406.06	667	48.05
99	Latvia	1839	460.02	7960	1969.97	270	66.95
100	Lebanon	4654	409.9	19137	1723.98	647	58.17
101	Lesotho	2088	506.64	8778	2190.86	292	72.64
102	Liberia	4172	470.01	17426	1967.56	583	65.87
103	Libya	7875	413.83	33432	1740.56	1127	58.71
104	Lithuania	2129	392.41	9296	1684.02	314	56.91
105	Luxembourg	791	530.68	3620	2395.51	122	80.78
106	Madagascar	18121	416.1	75433	1759.09	2561	59.63
107	Malawi	12027	431.99	49635	1828.25	1672	61.45
108	Malaysia	25575	371.5	104851	1547.39	3574	52.68
109	Maldives	497	342.43	1985	1426.74	68	48.95
110	Mali	12702	445.62	52244	1868.32	1770	63.2
111	Malta	521	530.32	2395	2400.49	81	81.12
112	Marshall Islands	53	436.32	219	1805.37	7	60.74
113	Mauritania	3026	483.25	12485	2025.39	423	68.57
114	Mauritius	1116	372.21	4740	1547.8	160	52.47
115	Mexico	146631	538.9	590194	2159.59	19967	73.08
116	Micronesia (Federated States of)	87	456.08	360	1880.07	12	63.48
117	Monaco	37	550.41	174	2482.64	6	83.85
118	Mongolia	3025	373.8	12875	1600.76	436	54.1
119	Montenegro	499	359.27	2159	1533.34	73	51.99
120	Morocco	31837	398.55	133837	1674.17	4522	56.57
121	Mozambique	17268	426.29	71754	1803.99	2398	60.21
122	Myanmar	39938	339.84	165499	1405.33	5644	47.94
123	Namibia	2234	502.9	9511	2176.21	319	72.83
124	Nauru	9	465.79	38	1926.17	1	65.14
125	Nepal	26997	478.18	118922	2127.49	4011	71.7
126	Netherlands	15902	498.2	72895	2250.09	2462	76.01
127	New Zealand	5222	614.23	21855	2538.32	735	85.4
128	Nicaragua	5744	436.9	23708	1826.44	804	61.85
129	Niger	11843	438.59	48567	1838.7	1648	62.26
130	Nigeria	138661	435.88	560166	1784.02	18913	60.15
131	Niue	2	489.16	7	2021.78	0	68.34
132	North Macedonia	1822	354.22	7844	1513.92	266	51.4
133	Northern Mariana Islands	39	485.66	174	2017.32	6	68.35
134	Norway	6333	567.59	27349	2423.7	924	81.87
135	Oman	5414	400.67	21558	1693.62	737	57.57
136	Pakistan	145540	384.45	635637	1699	21381	57.09
137	Palau	22	477.17	95	1978.13	3	66.88
138	Palestine	3268	394.17	13544	1655.07	457	55.74
139	Panama	3696	437.14	15509	1827.18	525	61.91
140	Papua New Guinea	7622	411.09	31071	1693.92	1049	57.12
141	Paraguay	6087	431.51	25137	1811.31	851	61.28
142	Peru	33513	456	141820	1925.77	4817	65.42
143	Philippines	65252	297.72	268016	1227.81	9130	41.8
144	Poland	33803	349.9	143626	1471.48	4859	49.87
145	Portugal	13303	545.71	61952	2433.53	2089	82.19
146	Puerto Rico	3534	496.07	15166	2081.84	513	70.52
147	Qatar	4169	426.29	16872	1808.41	575	61.37
148	Republic of Korea	93504	734.73	388046	2988.98	13290	102.48
149	Republic of Moldova	4174	453.42	17884	1941.28	606	65.75
150	Romania	16357	359.87	72248	1534.03	2444	52.05
151	Russian Federation	240597	683.17	966400	2742.91	32814	93.14
152	Rwanda	9498	429.38	39018	1819.58	1316	61.21
153	Saint Kitts and Nevis	64	456.96	271	1920.88	9	65
154	Saint Lucia	183	445.33	779	1866.62	26	63.05
155	Saint Vincent and the Grenadines	108	441.65	459	1848.99	16	62.5
156	Samoa	163	467.38	672	1932.14	23	65.59
157	San Marino	38	543.04	174	2444.16	6	82.49
158	Sao Tome and Principe	180	469.26	743	1964.47	25	66.66
159	Saudi Arabia	63366	526.97	264579	2215.57	8938	74.85
160	Senegal	10834	461.24	44505	1932.77	1508	65.4
161	Serbia	6924	361.95	30066	1544.41	1018	52.42
162	Seychelles	94	371.34	396	1547.38	13	52.72
163	Sierra Leone	5898	450.28	24060	1882.22	815	63.59
164	Singapore	11559	676.81	47643	2783.37	1634	95.6
165	Slovakia	5102	363.11	22272	1550.14	753	52.55
166	Slovenia	1754	363.49	7658	1551.84	259	52.58
167	Solomon Islands	525	431.37	2161	1779.8	73	60.12
168	Somalia	13235	414.24	56068	1750.46	1887	58.94
169	South Africa	62081	505.4	256072	2121.51	8544	70.71
170	South Sudan	6165	427.79	26082	1808.92	874	60.62
171	Spain	61454	538.28	284908	2392.23	9630	80.94
172	Sri Lanka	16910	349.29	70781	1446.46	2411	49.34
173	Sudan	27319	393.51	111903	1646.41	3791	55.65
174	Suriname	536	451.36	2265	1897.73	76	63.9
175	Sweden	7527	377.51	33690	1677.22	1135	56.54
176	Switzerland	9913	516.24	45185	2326.34	1525	78.56
177	Syrian Arab Republic	12230	403.88	52846	1691.74	1774	57.02
178	Taiwan (Province of China)	36143	592.26	152226	2429.33	5215	83.36
179	Tajikistan	6213	358.79	25795	1533.94	879	52.1
180	Thailand	68302	393.14	289810	1625.42	9851	55.36
181	Timor-Leste	626	321.88	2582	1331.29	88	45.46
182	Togo	6366	454.59	26304	1901.23	891	64.37
183	Tokelau	1	472.64	5	1959.17	0	66.25
184	Tonga	84	477.53	347	1972.23	12	66.7
185	Trinidad and Tobago	1499	453.87	6252	1904.22	211	64.29
186	Tunisia	11556	403.23	48786	1693.04	1654	57.44
187	Turkey	79715	388.33	335107	1620.54	11322	54.78
188	Turkmenistan	3846	361.04	16518	1561.72	561	52.98
189	Tuvalu	10	445.25	40	1842.27	1	62.42
190	Uganda	23012	427.14	94780	1806.45	3193	60.72
191	Ukraine	42040	393.43	176814	1649.35	5965	55.67
192	United Arab Emirates	20911	405.57	88992	1718.77	3019	58.4
193	United Kingdom	72360	532.2	315751	2321.57	10603	77.97
194	United Republic of Tanzania	38554	440.41	160712	1862.61	5421	62.75
195	United States of America	528686	816.41	2564986	3933.78	86346	132.42
196	United States Virgin Islands	96	487.41	412	2048.63	14	69.18
197	Uruguay	4569	627.83	19957	2698.11	676	91.49
198	Uzbekistan	26779	381.44	113029	1632.62	3838	55.35
199	Vanuatu	223	438.39	909	1809.56	31	61.02
200	Venezuela (Bolivarian Republic of)	26954	416.24	113638	1738.89	3850	58.95
201	Viet Nam	77095	328.69	318567	1362.67	10954	46.84
202	Yemen	20248	361.39	82561	1515.24	2787	51
203	Zambia	12461	432.92	51578	1830.91	1735	61.47
204	Zimbabwe	12983	493.31	55228	2133.34	1854	71.54
